# Supplementary material for: Little All Children in Focus (Little ACF) – evaluation of a parenting support programme for parents of children aged 1–2 years in Sweden: a randomised controlled trial
Source: BMC Public Health. 2026 May 19;26:1563. doi: 10.1186/s12889-026-27733-2 (PMC13188431; doi:10.1186/s12889-026-27733-2)
Supplement: Supplementary file 1 — Additional file 1: Supplementary Table S1. Reasons for exclusion from study, shown in frequencies and percentages (N=322). [file 12889_2026_27733_MOESM1_ESM.odt]

Supplementary Table S1. Reasons for exclusion from study, shown in frequencies and percentages (N=322)
Reason
Frequency (n)
 Percent (%)
Did not consent despite reminders
 96
 29.8
Start work/studies or preschool 
 33
 10.2
Declined
 86
 26.7
Technical issues
 10
 3.1
Other 
 97
 30.2
Total
322
 100.0


	
