# Supplementary material for: Little All Children in Focus (Little ACF) – evaluation of a parenting support programme for parents of children aged 1–2 years in Sweden: a randomised controlled trial
Source: BMC Public Health. 2026 May 19;26:1563. doi: 10.1186/s12889-026-27733-2 (PMC13188431; doi:10.1186/s12889-026-27733-2)
Supplement: Supplementary file 2 — Additional file 2: Supplementary Table S2. Analyses of internal attrition based on sociodemographic characteristics between study sample (N=623) and those excluded (N=209), presented as percentages, means, standard deviations and test difference. [file 12889_2026_27733_MOESM2_ESM.odt]

Supplementary Table S2. Analyses of post-intervention attrition based on sociodemographic characteristics between study sample (N=623) and those excluded (N=209), presented as percentages, means, standard deviations and test difference 
 

Study sample
n (%)
Attrition
n (%)
Test difference Chi2/t-test (p)


Respondent


Mother
429 (68.9) 
149 (71.3)


Father
194 (31.1)
60 (28.7)
0.51


Parental age in years (mean, SD)


Mothers
34.8 (4.7)
34.7 (5.2)
 


Fathers
37.5 (5.0)
35.9 (4.9)
0.14


Parental country of birth


Sweden
 523 (83.9)
131 (74.6)


Other country
 100 (16.1)
78 (25.4)
0.003*


Parental educational level


High school or lower
172 (27.6)
78 (37.3)


University/college
451 (72.4)
131 (62.7)
0.008*


Previous parental group


Yes
222 (35.6)
77 (36.8)


No
401 (64.4) 
132 (63.2)
0.75


Child’s sex


Girl
 323 (51.8)
110 (52.6)


Boy
 300 (48.2)
99 (47.4)
0.84


Child’s age in months (mean, SD)
15.8 (5.9)
15.7 (5.2)
0.82


Siblings


Yes
293 (47.0)
110 (52.6)


No
330 (53.0)
99 (47.4)
0.16


Child’s living arrangements


With both parents
591 (94.9)
197 (94.3)


Other living arrangementsa
32 (5.1)
12 (5.7)
0.74


Preschool


Yes
203 (32.6)
82 (39.2)


No
420 (67.4)
127 (60.8)
0.08

aDue to small sample size the categories ‘Only or mostly with one parent’ and ‘Joint physical custody’ are merged. *Significance on 0.01 level.
