# Supplementary material for: Little All Children in Focus (Little ACF) – evaluation of a parenting support programme for parents of children aged 1–2 years in Sweden: a randomised controlled trial
Source: BMC Public Health. 2026 May 19;26:1563. doi: 10.1186/s12889-026-27733-2 (PMC13188431; doi:10.1186/s12889-026-27733-2)
Supplement: Supplementary file 3 — Additional file 3: Supplementary Table S3. Analyses of internal attrition based on sociodemographic characteristics between intervention and control groups, presented as percentages, means, standard deviations and test difference (N=209). [file 12889_2026_27733_MOESM3_ESM.odt]

Supplementary Table S3. Analyses of internal attrition based on sociodemographic characteristics between intervention and control groups, presented as percentages, means, standard deviations and test difference (N=209) 

Intervention
n (%)
Control
n (%)
Test difference Chi2/t-test (p)
Overall
Respondent
67 (32.0)
142 (68.0)
0.000*
Mother
48 (71.6) 
101 (71.1)

Father
19 (28.4)
41 (28.9)
1.00
Parental age in years (mean, SD)


Mothers
35.2 (4.8)
34.5 (5.3)
 
Fathers
35.4 (4.0)
36.2 (5.3)
0.12
Parental country of birth


Sweden
 46 (68.7)
110 (77.4)

Other country
 21 (31.3)
32 (22.6)
0.23
Parental educational level


High school or lower
26 (38.8)
52 (36.6)

University/college
41 (61.2)
90 (63.4)
0.88
Previous parental group


Yes
23 (34.3)
54 (38.0)

No
44 (65.7) 
88 (62.0)
0.61
Child’s sex


Girl
 42 (62.7)
68 (59.4)

Boy
 25 (37.3)
74 (40.6)
0.62
Child’s age in months (mean, SD)
16.0 (5.4)
15.5 (5.1)
0.95
Siblings


Yes
35 (52.2)
75 (52.8)

No
32 (47.8)
67 (47.2)
0.94
Child’s living arrangements


With both parents
61 (91.0)
136 (95.8)

Other living arrangements
6 (9.0)
6 (4.2)
0.17
Preschool


Yes
26 (38.8)
56 (39.4)

No
41 (61.2)
86 (60.6)
0.93
Note: *Significant on a 0.001 level.
