# Supplementary material for: Little All Children in Focus (Little ACF) – evaluation of a parenting support programme for parents of children aged 1–2 years in Sweden: a randomised controlled trial
Source: BMC Public Health. 2026 May 19;26:1563. doi: 10.1186/s12889-026-27733-2 (PMC13188431; doi:10.1186/s12889-026-27733-2)
Supplement: Supplementary file 4 — Additional file 4: Supplementary Table S4. Estimated difference on included instruments with non-imputed values (N=832). [file 12889_2026_27733_MOESM4_ESM.odt]

Supplementary Table S4. Estimated difference on included instruments with non-imputed values (N=832)


Estimated difference (Group x Time)
Instrument
Beta
95% CI
Cohen’s d
TOPSE
3.76
-0.54, 8.07
0.09
SPSQ
0.26
-0.32, 0.85
0.02
COPARENTING
0.22
-0.16, 0.60
0.07
PERS
0.43
-0.40, 1.26
0.07
CTNES SUP
2.95
0.91, 4.99
0.20**
CTNES NON-SUP
-0.74
-2.03, 0.56
-0.06
ASQ:SE-2a
1.28
-3.87, 6.44
0.08
Notes: TOPSE = Tool to Measure Parenting Self-Efficacy; SPSQ = The Swedish Parenthood Stress Questionnaire; Coparenting = Coparenting Relationship Scale; PERS = Parent Emotion Regulation Scale; CTNES SUP = Coping with Toddlers’ Negative Emotion Scale Supportive; CTNES NON-SUP = Coping with Toddlers’ Negative Emotion Scale Non-Supportive; ASQ:SE-2 = Ages and Stages Questionnaire: Social Emotional – Second Edition. 
aAnalysis only conducted on the 25% of children with highest levels of socioemotional difficulties.
* p< 0.05; ** p< 0.01; *** p< 0.001
