# Supplementary material for: Little All Children in Focus (Little ACF) – evaluation of a parenting support programme for parents of children aged 1–2 years in Sweden: a randomised controlled trial
Source: BMC Public Health. 2026 May 19;26:1563. doi: 10.1186/s12889-026-27733-2 (PMC13188431; doi:10.1186/s12889-026-27733-2)
Supplement: Supplementary file 5 — Additional file 5: Supplementary Table S5. Moderating effects of parent’s and child characteristics on TOPSE and CTNES (N=832). [file 12889_2026_27733_MOESM5_ESM.odt]

Supplementary Table S5. Moderating effects of parent’s and child characteristics on TOPSE and CTNES (N=832)
Moderator
Outcome
Coefficient
95% CI
Parents


Gender
 


TOPSE
0.29
-8.74, 9.33

CTNES-SUP
-4.06
-8.47, 0.34
Educational level


TOPSE
-2.14
-11.50, 7.22

CTNES-SUP
0.17
-4.42, 4.75
Country of birth


TOPSE
0.74
-10.70, 12.16

CTNES-SUP
3.96
-1.68, 9.61
Parental stress (SPSQ)


TOPSE
0.18
-8.12, 8.48

CTNES-SUP
0.39
-3.71, 4.48
Children


Gender


TOPSE
5.66
-2.65, 13.99

CTNES-SUP
0.17
-3.91, 4.25
Age in months


TOPSE
-0.01
-0.72, 0.71

CTNES-SUP
-0.20
-0.55, 0.15
Presence of siblings


TOPSE
0.91
-7.45, 9.27

CTNES-SUP
1.62
-2.47, 5.70
