# Supplementary material for: Little All Children in Focus (Little ACF) – evaluation of a parenting support programme for parents of children aged 1–2 years in Sweden: a randomised controlled trial
Source: BMC Public Health. 2026 May 19;26:1563. doi: 10.1186/s12889-026-27733-2 (PMC13188431; doi:10.1186/s12889-026-27733-2)
Supplement: Supplementary file 6 — Additional file 6: Supplementary Table S6. Participation rates in the Little ACF group, shown in percentages and number of participants (n=401). [file 12889_2026_27733_MOESM6_ESM.odt]

Supplementary Table S6. Participation rates in the Little ACF group, shown in percentages and number of participants (n=401)

Little ACF group

% (n)
Participation in specific meetings

1
73.1 (293)
2
76.1 (305)
3
69.6 (279)
4
66.8 (268)
Participation in number of meetings 

0
 7.5 (30)
1
 7.0 (28)
2
 16.0 (64)
3
31.7 (127)
4
37.9 (152)
